# Supplementary material for: Insight into the Varying Reactivity of Different Catalysts for CO2 Cycloaddition into Styrene Oxide: An Experimental and DFT Study
Source: Int J Mol Sci. 2023 Jan 20;24(3):2123. doi: 10.3390/ijms24032123 (PMC9916580; doi:10.3390/ijms24032123)
Supplement: Supplementary file 1 [file ijms-24-02123-s001.zip]

Archive with 1 entries (1 files):
- ijms-2114168-supplementary.pdf
